# Supplementary material for: Sol-Gel Functionalized Polyurethane Foam-Packed Mini-Column as an Efficient Solid Extractor for the Rapid and Ultra-Trace Detection of Textile Dyes in Water
Source: Gels. 2023 Nov 8;9(11):884. doi: 10.3390/gels9110884 (PMC10670804; doi:10.3390/gels9110884)
Supplement: Supplementary file 1 [file gels-09-00884-s001.zip]

Archive with 1 entries (1 files):
- gels-2623848-supplementary.pdf
